# Supplementary material for: Can comprehensive background knowledge be incorporated into substitution models to improve phylogenetic analyses? A case study on major arthropod relationships
Source: BMC Evol Biol. 2009 May 27;9:119. doi: 10.1186/1471-2148-9-119 (PMC2695459; doi:10.1186/1471-2148-9-119)
Supplement: Additional file 1 — Taxa list. Taxa list of sampled sequences. * indicates concatenated 18S and 28S rRNA sequences from different species. For combinations of genes to construct concatenated sequences of chimeran taxa, see Table S1. ** contributed sequences in the present study (author of sequences). [file 1471-2148-9-119-S1.xls]

## Sheet: Tabelle1
Additional file 1. Taxa list.
Order	Taxon	Accession number 28S rRNA	length 28S rRNA (bp)	Accession number 18S rRNA	length 18S rRNA (bp)
Arachnida	Amblyomma americanum	AF291874	4005	AF291874	1815
	Dermacentor sp. *	AY859582	3920	L76340	1784
	Chalocheiridius cf. termitophilus	AY859558	3394	AY859559	1773
	Pandinus imperator	AY210830	3777	AY210831	1762
	Siro rubens	AY859602	3762	U36998	1809
	Eremobates sp.	AY859572	3833	AY859573	1767
	Aphonopelma hentzi *	AY210803	3819	DQ639776	1750
	Misumenops asperatus	AY210461	3467	AY210445	1786
	Mastigoproctus giganteus	AY859587	3796	AF005446	1790
	Paraphrynus sp.	AY859594	3785	AF005445	1777
Xiphosura	Limulus polyphemus	AF212167	3772	L81949	1807
Pycnogonida	Callipallene sp.	AY210807	3900	AF005439	1817
	Colossendeis sp.	EU420133 ** (v. Reumont)	3864	EU420135 ** (v. Reumont)	1798
	Anoplodactylus portus	AY859550	3893	AY859551	1809
	Nymphon stroemii	EU420134 ** (v. Reumont)	3818	EU420136 ** (v. Reumont)	1825
Anostraca	Artemia sp. *	AY210805	3628	AJ238061	1809
Notostraca	Triops cancriformis	EU370435 ** (v. Reumont)	3420	EU370422 ** (v. Reumont)	1784
	Triops longicaudatus	AY157606	3458	AF144219	1809
Diplostraca	Daphnia cf. magna	EU370436 ** (v. Reumont)	3823	EU370423 ** (v. Reumont)	2291
	Bosmina sp. *	EU370437 ** (v. Reumont)	3332	Z22731	1875
	Eulimnadia texana	AY859574	3665	AF144211	1813
Ostracoda	Heterocypris incongruens	EU370438 ** (v. Reumont)	3279	EU370424 ** (v. Reumont)	1786
	Pontocypris mytiloides	EU370439 ** (v. Reumont)	3672	EU370425 ** (v. Reumont)	1897
Cirripedia	Semibalanus balanoides	EU370440 ** (v. Reumont)	3274	EU370426 ** (v. Reumont)	1847
	Megabalanus californicus	AY859588	3720	AY520632	1812
	Pollicipes pollicipes	EU370441 ** (v. Reumont)	3549	EU370427 ** (v. Reumont)	1852
Branchiura	Argulus foliaceus	EU370442 ** (v. Reumont)	3512	EU370428 ** (v. Reumont)	1851
Mystacocarida	Derocheilocaris typicus	EU370443 ** (v. Reumont)	3663	EU370429 ** (v. Reumont)	2171
Copepoda	Cyclopidae sp. *	AY210813	3536	AJ746334	1808
	Chondracanthus lophii	DQ180341	3465	L34046	1810
	Tigriopus cf. fulvus	EU370444 ** (v. Reumont)	3532	EU370430 ** (v. Reumont)	1792
	Canuella perplexa	EU370445 ** (v. Reumont)	3462	EU370432 ** (v. Reumont)	1573
	Lepeophtheirus salmonis	DQ180342	3692	AF208263	1799
Remipedia	Speleonectes tulumensis	EU370446 ** (v. Reumont)	3797	EU370431 ** (v. Reumont) / L81936	1302 / 1965
Cephalocarida	Hutchinsoniella macracantha	EF189645	2480	L81935	2018
Leptostraca	Nebalia sp.	EU370447 ** (v. Reumont)	3519	EU370433 ** (v. Reumont)	1789
Anaspidacea	Anaspides tasmaniae	AY859549	3997	L81948	1827
Mysidacea	Heteromysis sp.	AY859578	3400	AY743946	1724
Decapoda	Homarus americanus	AY859581	4351	AY743945	1758
	Penaeus vannamei *	AF124597	5820	DQ079766	1781
Stomatopoda	Squilla empusa	AY210842	3913	L81946	1817
Pentastomida	Raillietiella sp. *	EU370448 ** (v. Reumont) / AY744894	1286 / 1983	EU370434 ** (v. Reumont)	1814
Chilopoda	Craterostigmus tasmanianus	EU376009 ** (Bartel)	4024	EU368617 ** (Meusemann)	1786
	Otostigmus politus	DQ666180	4170	DQ666177	1868
	Scolopendra mutilans	DQ666181	4174	DQ666178	1848
	Scutigera coleoptrata	AY859601	4024	AF000772	1865
	Lithobius forficatus	EF199984	3913	EU368618 ** (Meusemann)	1752
Diplopoda	Polyxenus lagurus	EU376011 ** (Bartel)	3967	EU368619 ** (Meusemann)	1733
	Monographis sp.	EF192437 ** (Bartel / Luan)	3866	AY596371	1744
	Paradoxosomatidae sp.	DQ666182	4288	DQ666179	1797
	Polydesmus complanatus	EU376010 ** (Bartel)	4271	EU368620 ** (Meusemann)	1689
	Cherokia georgiana	AY859562	4225	AY859563	1781
	Orthoporus sp.	AY210828	4124	AY210829	1791
	Cylindroiulus caeruleocinctus	EF199985	4084	EU368621 ** (Meusemann)	1753
Pauropoda	Allopauropus sp.	DQ666185	4406	DQ399857	2227
	Pauropodidae sp.	EU376012 ** (Bartel)	4238	EU368622 ** (Meusemann)	2250
Symphyla	Scutigerella sp.	DQ666184	4471	DQ399856	1902
	Hanseniella sp.	AY210821-22	4539	AY210823	1925
	Symphylella sp.	DQ666183	4558	DQ399855	2057
Protura	Acerentomon franzi	EF199976	4099	EU368597 ** (Meusemann)	1790
	Baculentulus densus *	EU376049	4100	AY037169	1984
	Eosentomon sp.	EU376047 ** (Dell'Ampio)	3654	EU368598 ** (Meusemann)	1860
	Eosentomon sakura	EF192434 ** (Dell'Ampio / Luan)	3789	AY596355	1948
	Sinentomon erythranum	EF192442 ** (Dell'Ampio / Luan)	4043	AY596358	1934
Diplura	Campodeidae sp.	AY859560	3718	AY859561	1866
	Campodea augens	EF199977	4010	EU368599 ** (Meusemann)	1788
	Lepidocampa weberi	EU376050	4061	AY037167	1878
	Catajapyx aquilonaris	EF199978	5016	EU368600 ** (Meusemann)	2154
	Parajapyx emeryanus	EF192440 ** (Dell'Ampio / Luan)	4143	AY037168	2120
	Octostigma sinensis	EF192439 ** (Dell'Ampio / Luan)	4001	AY145134	2138
Collembola	Tetrodontophora bielanensis	EU376051	3868	AY555519	1760
	Gomphiocephalus hodgsoni	EF199969	3893	EU368601 ** (Meusemann)	1746
	Triacanthella sp.	AY859609	3823	AY859610	1758
	Bilobella aurantiaca	AJ251729	3934	EU368602 ** (Meusemann)	1759
	Anurida maritima	AJ251738	3965	EU368603 ** (Meusemann)	1680
	Podura aquatica	EF199970	3899	EU368604 ** (Meusemann)	1696
	Cryptopygus antarcticus	EF199971	3862	EU368605 ** (Meusemann)	1724
	Isotoma viridis	EU376052	3866	AY596361	1748
	Orchesella villosa	EF199972	3867	EU368606 ** (Meusemann)	1739
	Pogonognathellus flavescens	EU376053	3874	EU368607 ** (Meusemann)	1688
	Megalothorax minimus	EF199975	3868	EU368608 ** (Meusemann)	1703
	Sminthurus viridis	EF199973	3912	EU368609 ** (Meusemann)	1695
	Allacma fusca	EU376054	3877	EU368610 ** (Meusemann)	1759
	Dicyrtomina saundersi	EF199974	3871	EU368611 ** (Meusemann)	1739
Archaeognatha	Machilis hrabei	EF199981	3750	EU368612 ** (Meusemann)	1703
	Lepismachilis y-signata	EF199980	3826	EU368613 ** (Meusemann)	1679
	Pedetontus okajimae	EU376055	3800	EU368614 ** (Meusemann)	1742
Zygentoma	Lepisma saccharina	EU376048 ** (Dell'Ampio)	3506	EU368615 ** (Meusemann)	1703
	Ctenolepisma longicaudata	AY210810	3907	EU368616 ** (Meusemann)	1744
Odonata	Brachytron pratense	EU424323 ** (Letsch)	3738	AF461232	1737
	Aeshna juncea	EU424324 ** (Letsch)	3736	AF461231	1767
	Oxygastra curtisi	EU424325 ** (Letsch)	3736	DQ008194	1787
	Cordulia aenea	EU424326 ** (Letsch)	3795	AF461236	1768
	Somatochlora flavomaculata	EU424327 ** (Letsch)	3795	AF461242	1757
	Epiophlebia superstes	EU424328 ** (Letsch)	3736	AF461247	1835
	Progomphus obscurus	EU424329 ** (Letsch)	3756	AY749909	1843
	Sympetrum danae	EU424330 ** (Letsch)	3756	AF461243	1754
	Leucorrhinia sp.	AY859583	4114	AY859584	1815
	Lestes viridis	EU424331 ** (Letsch)	3747	AJ421949	1867
Ephemeroptera	Callibaetis ferrugineus	AY859557	3887	AF370791	1812
	Epeorus sylvicola *	EU414715 ** (Simon)	3680	AY749837	1808
	Siphlonura aestivalis *	EU414716 ** (Simon)	4151	DQ008181	1784
Phasmatodea	Carausius morosus	EU426878 ** (Simon)	3737	X89488	1899
	Bacillus rossius	EU426879 ** (Simon)	3889	AY121180	1891
Mantophasmatodea	Mantophasma zephyra *	EU414719 ** (Simon)	3383	DQ874153	2018
	Tyrannophasma gladiator	EU426875 ** (Simon)	3878	AY521863	2074
Mantodea	Mantis religiosa	AY859585	3990	AY491153	1734
	Hierodula membranacea *	EU414720 ** (Simon)	3603	AY491194	1734
Blattaria	Gromphadorhina laevigata	AY210819	4015	AY210820	1877
	Ectobius lapponicus	EU426877 ** (Simon)	4006	DQ874125	1808
	Blattella germanica	AF005243	3931	AF005243	1964
Isoptera	Zootermopsis angusticollis	AY859614	4183	AY859615	1873
Dermaptera	Forficula auricularia	EU426876 ** (Simon)	4016	Z97594	1873
Plecoptera	Isoperla sp. *	EU414717 ** (Simon)	4299	AF461256	2054
	Nemoura flexuosa *	EU414718 ** (Simon)	3256	AF461257	1763
Hemiptera	Pyrrhocoris apterus *	EU414725 ** (Simon)	3389	AY627318	1829
	Rhaphigaster nebulosa	EU426880 ** (Simon)	3983	X89495	1924
	Harpocera thoracica *	EU414726 ** (Simon)	3405	AY252388	1895
	Cercopis vulnerata *	EU414724 ** (Simon)	3615	AY744798	1856
	Clastoptera obtusa	AF304569	3201	AY744784	1859
	Pectinariophyes reticulata	AF304570	3259	AY744778	1848
Orthoptera	Gomphocerinae sp.	AY859546	4187	AY859547	1864
	Anacridium aegypticum *	EU414723 ** (Simon)	3819	AY379759	1833
	Acheta domesticus	AY859544	4092	X95741	1802
	Leptophyes punctatissima *	EU414721 ** (Simon)	3918	AY521867	1897
	Pholidoptera griseoaptera *	EU414722 ** (Simon)	3950	Z97587	1884
Hymenoptera	Myrmecia croslandi	AB052895	3460	AB121786	1766
	Vespula pensylvanica	AY859612	3912	AY859613	1871
	Nomada sp. *	EU414727 ** (Simon)	3386	AY703484	1854
	Scolia sp. *	EU414728 ** (Simon)	3405	EF012932	1851
	Tenthredinidae sp. *	EU414729 ** (Simon)	3472	AF423781	1836
Coleoptera	Tenebrio sp. *	AY210843	4459	X07801	2083
	Silpha obscura	EU426881 ** (Simon)	2783	AJ810737	1930
Siphonaptera	Ctenocephalides felis *	EU414732 ** (Simon)	3333	AF423914	1878
Mecoptera	Merope tuber	DQ202351	3736	AF286287	1886
	Boreus hyemalis	EU426882 ** (Simon)	3534	AF423882	1881
Lepidoptera	Pieris napi *	EU414731 ** (Simon)	3743	AF423785	1856
Trichoptera	Oxyethira rossi *	DQ202352	3869	AF423801	1848
	Triaenodes sp. *	EU414730 ** (Simon)	3095	AF286300	1897
Diptera	Acricotopus lucens	AJ586562	3910	AJ586561	1939
	Chironomus tentans	X99212	3973	X99212	1528
	Anopheles albimanus	L78065	4022	L78065	1977
	Aedes albopictus	L22060	4102	X57172	1950
	Drosophila melanogaster	M21017	3900	M21017	1995
	Simulium sanctipauli	AF403805	3733	AF403800	1912
Onyphora	Peripatus sp.	AY210836	3297	AY210837	2476
	Peripatoides novaezealandiae	AF342793	4570	AF342794	2064
Tardigrada	Milnesium sp. *	AY210826	3579	U49909	1844
* indicates concatenated 18S and 28S rRNA sequences from different species. For combinations of genes to construct concatenated sequences of chimeran taxa, see Additional file 5.
** contributed sequences in the present study (author of sequences).
