# Supplementary material for: Can comprehensive background knowledge be incorporated into substitution models to improve phylogenetic analyses? A case study on major arthropod relationships
Source: BMC Evol Biol. 2009 May 27;9:119. doi: 10.1186/1471-2148-9-119 (PMC2695459; doi:10.1186/1471-2148-9-119)
Supplement: Additional file 3 — Bayesian support values for selected clades. List of Baysian support values (posterior probability, pP) for selected clades of the time-heterogeneous and time-homogeneous tree. [file 1471-2148-9-119-S3.xls]

## Sheet: homo_hetero
Additional file 3. Bayesian support values for selected clades.
Clade	pP: time-heterogeneous	pP: time-homogeneous
Symphyla	1.0	1.0
(Pauropoda,Onychophora)	0.97	1.0
Pauropoda	1.0	1.0
Onychophora	1.0	1.0
Chelicerata	0.91	1.0
Pycnogonida	1.0	1.0
Euchelicerata (without Pycnogonida)	0.89	1.0
Myriapoda partim (excl. Symphyla & Pauropoda): (Diplopoda,Chilopoda)	0.97	0.98
Diplopoda	0.99	1.0
Chilopoda	1.0	1.0
Myriochelata partim: ((Diplopoda,Chilopoda)(Euchelicerata,Pycnogonida))	0.97	1.0
(Myriochelata partim,Pancrustacea)	0.95	0.98
Pancrustacea	1.0	1.0
((Derocheilocaris,Ostracoda)(Speleonectes(Argulus,Cirripedia))	0.33	-
(Derocheilocaris,Ostracoda)	0.62	-
((Derocheilocaris,Raillietiella)(Speleonectes(Argulus,Cirripedia))	-	0.59
(Derocheilocaris,Raillietiella)	-	0.75
(Speleonectes(Argulus,Cirripedia))	0.65	0.73
(Argulus,Cirripedia)	1.0	1.0
(Ostracoda,Malacostraca)	-	0.99
((Ostracoda,Malacostraca)(((Derocheilocaris,Raillietiella)(Speleonectes(Argulus,Cirripedia))))	-	0.61
(Malacostraca(Raillietiella((Hutchinsoniella,Branchiopoda)(Copepoda,Hexapoda))))	0.44	-
Malacostraca	1.0	1.0
(Raillietiella((Hutchinsoniella,Branchiopoda)(Copepoda,Hexapoda)))	0.60	-
((Hutchinsoniella,Branchiopoda)(Copepoda,Hexapoda))	0.65	-
(Hutchinsoniella,Branchiopoda)	0.59	-
Branchiopoda	1.0	1.0
(Copepoda,Hexapoda)	0.67	-
((Copepoda((Lepisma,Hutchinsoniella)(remaining hexapod taxa)))	-	0.70
((Lepisma,Hutchinsoniella)(remaining hexapod taxa))	-	0.58
Hexapoda	0.96	-
Entognatha: ((Protura,Diplura)(Collembola))	0.98	-
Nonoculata: (Protura,Diplura)	0.98	1.0
((Lepisma,Hutchinsoniella)(Protura,Diplura))	-	0.72
(Lepisma,Hutchinsoniella)	-	0.72
Protura	1.0	1.0
Diplura	1.0	1.0
Collembola	1.0	1.0
Ectognatha: (Archaeognatha(Zygentoma,Pterygota)	1.0	-
(Archaeognatha(Ctenolepisma,Pterygota))	-	1.0
Archaeognatha	1.0	1.0
Zygentoma	0.98	-
Dicondylia: (Zygentoma,Pterygota)	0.99	-
(Ctenolepisma,Pterygota)	-	0.99
Pterygota	0.97	0.94
Chiastomyaria: (Ephemeroptera,Neoptera)	0.96	0.97
Neoptera	0.98	1.0
((((Acheta,Mantophasmatodea)(Phasmatodea)) remaining orthoperans)(Hemiptera))	0.62	0.78
Hemiptera	1.0	1.0
(((Acheta,Mantophasmatodea)(Phasmatodea)) remaining orthoperans)	0.81	0.98
((Acheta,Mantophasmatodea)(Phasmatodea))	0.82	1.0
(Acheta,Mantophasmatodea)	0.81	0.99
Phasmatodea	1.0	1.0
Mantophasmatodea	1.0	1.0
Orthoptera without Acheta	0.99	1.0
((Dermaptera,Plecoptera)(Dictyoptera))	0.42	-
Dictyoptera	1.0	1.0
((Mantodea(Blattella,Gromphadorhina))(Ectobius,Isoptera))	1.0	1.0
(Mantodea(Blattella,Gromphadorhina))	0.53	0.55
(Ectobius,Isoptera)	0.89	0.94
Mantodea	1.0	1.0
Blattaria	-	-
(((Dermaptera,Plecoptera)(Dictyoptera))(Holometabola))	0.39	-
((Dermaptera,Plecoptera)(Holometabola))	-	0.38
(Dermaptera,Plecoptera)	1.0	1.0
Holometabola	1.0	1.0
(Hymenoptera, remaining holometabolans)	1.0	1.0
Hymenoptera	0.80	0.90
(Coleoptera((Merope(Boreus,Siphonaphtera))(Lepidoptera,Trichoptera)),(Diptera))	0.65	-
(Coleoptera(Merope(Boreus,Siphonaphtera))((Lepidoptera,Trichoptera)Diptera)))	-	0.76
(((Merope(Boreus,Siphonaphtera))(Lepidoptera,Trichoptera)),(Diptera))	0.76	-
((Merope(Boreus,Siphonaphtera)),((Lepidoptera,Trichoptera)Diptera)))	-	1.0
(((Merope(Boreus,Siphonaphtera)),(Lepidoptera,Trichoptera))	0.62	-
(Merope(Boreus,Siphonaphtera))	0.98	1.0
(Boreus,Siphonaphtera)	1.0	1.0
((Lepidoptera,Trichoptera)Diptera)	-	0.90
(Lepidoptera,Trichoptera)	1.0	1.0
pP: Bayesian posterior probability values
