# Supplementary material for: Can comprehensive background knowledge be incorporated into substitution models to improve phylogenetic analyses? A case study on major arthropod relationships
Source: BMC Evol Biol. 2009 May 27;9:119. doi: 10.1186/1471-2148-9-119 (PMC2695459; doi:10.1186/1471-2148-9-119)
Supplement: Additional file 5 — List of chimeran species for concatenated 18S and 28S rRNA sequences [file 1471-2148-9-119-S5.xls]

## Sheet: Tabelle1
Additional file 5. List of chimeran species for concatenated 18S and 28S rRNA sequences.
	28S rRNA				18S rRNA
in Additional file 1 listed as	species	subgroup*	family	common name	18S rRNA	subgroup*	family	common name
Dermacentor sp. *	Dermacentor sp.	Ixodoidea	Ixodidae	hardbacked ticks	Dermacentor andersoni	Ixodoidea	Ixodidae	hardbacked ticks
Aphonopelma hentzi *	Aphonopelma hentzi	Mygalomorphae	Theraphosidae	tarantulas	Aphonopelma reversum	Mygalomorphae	Theraphosidae	tarantulas
Artemia sp. *	Artemia sp.	Anostraca	Artemiidae	brine shrimps	Artemia franciscana	Anostraca	Artemiidae	brine shrimps
Bosmina sp. *	Bosmina sp.	Cladocera	Bosminidae	water fleas	Bosmina longirostris	Cladocera	Bosminidae	water fleas
Cyclopidae sp. *	Cyclopidae sp.	Cyclopoida	Cyclopidae	-	Macrocyclops albidus	Cyclopoida	Cyclopidae	-
Penaeus vannamei *	Penaeus vannamei	Dendrobranchiata	Penaeidae	penaeid shrimps	Penaeus semisulsatus	Dendrobranchiata	Penaeidae	penaeid shrimps
Raillietiella sp. *	Raillietiella sp.	Pentastomida	Cephalobaenidae	tongue worms	Raillietiella sp.	Pentastomida	Cephalobaenidae	tongue worms
Baculentulus densus *	Baculentulus densus	Acerentomata	Acerentomidae	-	Baculentulus tianmushanensis	Acerentomata	Acerentomidae	-
Epeorus sylvicola *	Epeorus sylvicola	Setisura	Heptageniidae	flatheaded mayflies	Epeorus longimanus	Setisura	Heptageniidae	flatheaded mayflies
Siphlonura aestivalis *	Siphlonura aestivalis	Pisciforma	Siphlonuridae	fish-bodied mayflies	Siphlonura croaticus	Pisciforma	Siphlonuridae	fish-bodied mayflies
Mantophasma zephyra *	Mantophasma zephyra	Mantophasmatodea	Mantophasmatidae	heel-walkers	Mantophasma cf. zephyra	Mantophasmatodea	Mantophasmatidae	heel-walkers
Hierodula membranacea *	Hierodula membranacea	Mantodea	Mantidae	praying mantids	Hierodula schultzei	Mantodea	Mantidae	praying mantids
Isoperla sp. *	Isoperla sp.	Perloidea	Perlodidae	predatory stoneflies	Isoperla obscura	Perloidea	Perlodidae	predatory stoneflies
Nemoura flexuosa *	Nemoura flexuosa	Nemouroidea	Nemouridae	spring stoneflies	Nemoura cinerea	Nemouroidea	Nemouridae	spring stoneflies
Pyrrhocoris apterus *	Pyrrhocoris apterus	Heteroptera	Pyrrhocoridae	stainers	Dysdercus poecilus	Heteroptera	Pyrrhocoridae	stainers
Harpocera thoracica *	Harpocera thoracica	Heteroptera	Miridae	plant bugs	Polymerus castilleja	Heteroptera	Miridae	plant bugs
Cercopis vulnerata *	Cercopis vulnerata	Cercopoidea	Cercopidae	spittlebugs	Mahanarva costaricensis	Cercopoidea	Cercopidae	spittlebugs
Anacridium aegypticum *	Anacridium aegypticum	Caelifera	Acrididae	short-horned grasshoppers	Acrida cinerea	Caelifera	Acrididae	short-horned grasshoppers
Leptophyes punctatissima *	Leptophyes punctatissima	Ensifera	Tettigoniidae	katydids	Microcentrum rhombifolium	Ensifera	Tettigoniidae	katydids
Pholidoptera griseoaptera *	Pholidoptera griseoaptera	Ensifera	Tettigoniidae	katydids	Tettigonia viridissima	Ensifera	Tettigoniidae	katydids
Nomada sp. *	Nomada sp.	Aculeata	Apidae	cuckoo bees	Apis mellifera	Aculeata	Apidae	honey bee
Scolia sp. *	Scolia sp.	Aculeata	Scoliidae	scoliid wasps	Scolia verticalis	Aculeata	Scoliidae	scoliid wasps
Tenthredinidae sp. *	Tenthredinidae sp.	Tenthredinoidea	Tenthredinidae	common sawflies	Dolerus sp.	Tenthredinoidea	Tenthredinidae	common sawflies
Tenebrio sp. *	Tenebrio sp.	Polyphaga	Tenebrionidae	darkling ground beetles	Tenebrio molitor	Polyphaga	Tenebrionidae	darkling ground beetles
Ctenocephalides felis *	Ctenocephalides felis	Pulicomorpha	Pulicidae	common fleas	Ctenocephalides canis	Pulicomorpha	Pulicidae	common fleas
Pieris napi *	Pieris napi	Glossata	Pieridae	Whites and Yellows	Anthocharis sara	Glossata	Pieridae	Whites and Yellows
Oxyethira rossi *	Oxyethira rossi	Spicipalpia	Hydroptilidae	purse casemaker caddisflies	Oxyethira dualis	Spicipalpia	Hydroptilidae	purse casemaker caddisflies
Triaenodes sp. *	Triaenodes sp.	Integripalpia	Leptoceridae	longhorned casemaker caddisflies	Oecetis avara	Integripalpia	Leptoceridae	longhorned casemaker caddisflies
Milnesium sp. *	Milnesium sp.	Apochela	Milnesiidae	water bears	Milnesium tardigradum	Apochela	Milnesiidae	water bears
* given subgroups have not necessarily the same hierarchical level
