# Supplementary material for: Can comprehensive background knowledge be incorporated into substitution models to improve phylogenetic analyses? A case study on major arthropod relationships
Source: BMC Evol Biol. 2009 May 27;9:119. doi: 10.1186/1471-2148-9-119 (PMC2695459; doi:10.1186/1471-2148-9-119)
Supplement: Additional file 6 — Primer list 18S rRNA [file 1471-2148-9-119-S6.xls]

## Sheet: primer 18S
Additional file 6. Primer list 18S rRNA.
Primer	Direction	Sequence 5' - 3'	Taxa	References
18SL0001	forward	TACCTGGTTGATCCTGCCAGT	AH, My	Luan et al. 2003
1F	forward	TACCTGGTTGATCCTGCCAGTAG	AH, My	Giribet & Ribera 2000
18S1L	forward	TACCTGGTTGATCCTGCCAGT	AH, My	Luan et al. 2005
18SV0000	forward	TACCTGGTGGATCCTGCCAGTA	AH, My	Chalwatzis et al. 1995
18SL0466	forward	GTTCGATTCCGGAGAGGGAG	AH, My	Luan et al. 2003
3F	forward	GTTCGATTCCGGAGAGGGA	AH, My	Giribet et al. 1996
18SL500	forward	GTTCGATTCCGGAGAGGGAG	AH, My	Luan et al. 2005
18Sai	forward	CCTGAGAAACGGCTACCACATC	AH, My	Maddison et al. 1999
18SL0922	forward	AATTGGAGTGCTCAAAGCAGGC	AH, My	Luan et al. 2003
5F	forward	GCGAAAGCATTTGCCAAGAA	AH, My	Giribet et al. 1996
18SL1210	forward	CCTTGAGAAAATTGGAGTGCT	AH, My	Luan et al. 2005
18Sbi rev	forward	TCCGATAACGAACGAGACTC	AH, My	De Salle et al.1992
18SL1362	forward	CTTAATTTGACTCAACACGGG	AH, My	Luan et al. 2003
18S3L	forward	AGGAATTGACGGAAGGGCAC	AH, My	Luan et al. 2005
18A1	forward	CCTAYCTGGTTGATCCTGCCAGT	Cr, Py	Dreyer & Wägele 2001
700 F-MR	forward	GCCGCGGTAATTCCAGC	Cr, Py	Raupach, unpubl.
1000 F	forward	CGATCAGATACCGCCCTAGTTC	Cr, Py	Dreyer & Wägele 2001
1250 FN-MR	forward	GGCCGTTCTTAGTTGGTGGAG	Cr, Py	Raupach, unpubl.
18SR0532	revers	TTGCGCGCCTGCTGCCTTCC	AH, My	Luan et al. 2003
5R	revers	CTTGGCAAATGCTTTCGC	AH, My	Giribet et al. 1996
18S1R	revers	TAATATACGCTATTGGAGCTGG	AH, My	Luan et al. 2005
18Sbi5.0	revers	TAACCGCAACAACTTTAAT	AH, My	De Salle et al.1992
18SR1100	revers	CGACGATCCAAGAATTTCAC	AH, My	Luan et al. 2003
18Sbi	revers	GAGTCTCGTTCGTTATCGGA	AH, My	Maddison et al. 1999, Giribet et al. 1999
18SR1470	revers	TTAGAACTAGGGCGGTATCTG	AH, My	Luan et al. 2005
18SR1524	revers	AGTCTCGTTCGTTATCGGAAT	AH, My	Luan et al. 2003
9R	revers	GATCCTTCCGCAGGTTCACCTAC	AH, My	Giribet et al. 1996
18SR1790	revers	CGTTACCGGAATGAACCAGAC	AH, My	Luan et al. 2005
18SR1900	revers	TAATGATCCTTCTGCAGGTTCACCTACG	AH, My	Chalwatzis et al. 1995
18SR2090 or 18S3R	revers	CCTACGGAAACCTTGTTACG	AH, My	Luan et al. 2003, Luan et al. 2005
700 R	revers	CGCGGCTGCTGGCACCAGAC	Cr, Py	Wollscheid, Dryer & Englisch, unpubl.
1000 R	revers	GAACTAGGGCGGTATCTGATCG	Cr, Py	Dreyer & Wägele 2001
1155 R	revers	CCGTCAATTCCTTTAAGTTTCAG	Cr, Py	Dreyer & Wägele 2001
1500 R	revers	CATCTAGGGCATCACAGACC	Cr, Py	Wollscheid, Dryer & Englisch, unpubl.
1800	revers	GATCCTTCCGCAGGTTCACCTACG	Cr, Py	Wollscheid, Dryer & Englisch, unpubl.
AH: Apterygote hexapods; My: Myriapods; Cr: Crustaceans; Py: Pycnogonids. Description and primer combinations are given in Additional file 8 and 16.
