# Supplementary material for: Can comprehensive background knowledge be incorporated into substitution models to improve phylogenetic analyses? A case study on major arthropod relationships
Source: BMC Evol Biol. 2009 May 27;9:119. doi: 10.1186/1471-2148-9-119 (PMC2695459; doi:10.1186/1471-2148-9-119)
Supplement: Additional file 7 — Primer list 28S rRNA [file 1471-2148-9-119-S7.xls]

## Sheet: primer 28S
Additional file 7. Primer list 28S rRNA.
Primer	Direction	Sequence 5' - 3'	Taxa	References
CS632	forward	CGATGAAGAACGCAGC	AH, My, Cr	Schlötterer et al. 1994
427 or D1a	forward	CCC(C/G)CGTAA(T/C)TTAAGCATAT	AH, My, Cr	Friedrich & Tautz 1997
D2a	forward	GATAGCGAACAAGTACC	AH, My, Cr	Dell'Ampio et al. subm.
D3a	forward	GACCCGTCTTGAAACACGGA	AH, My, Cr	Nunn et al. 1996
D3b.rev.MOD	forward	TAGTAGCTGGTTCCTTCCG	AH, My, Cr	reverse primer of D3b (Nunn et al. 1996), modified, Dell'Ampio et al. subm.
D4a.PAUR	forward	GTTCCTTCCGAAGTTTCC	Pau	Bartel, present study
742 or D5a	forward	CTCAAACTTTAAATGG	AH, My, Cr	Friedrich and Tautz 1997
D5a.LeScusp	forward	TGGTAAGCAGGACTGG	AH	Dell'Ampio, present study
28ee.mod	forward	CCGCTAAGGAGTGTGTAAC	AH, My, Cr	Hillis & Dixon 1991, modified by Dell'Ampio, unpubl. (PHDthesis)
D6a.Le	forward	TGTAACGACTCACCTGC	AH	Dell'Ampio, present study
476 or D7a1	forward	CTGAAGTGGAGAAGGGT	AH, My, Cr	Friedrich and Tautz 1997
D7aCA	forward	CGATGTGGAGAAGGG	AH	Dell'Ampio et al. subm.
D7aN	forward	AGAACCTGGTGACGGAAC	AH, My, Cr	Dell'Ampio, unpubl. (PHDthesis)
D7aJLe	forward	CGAAAGGGAAGTGGGGTATC	AH	Dell'Ampio, present study
D7a.PAURUB	forward	GCTGAAGTGGAGAAGG	My	Bartel, present study
D7b.rev	forward	ATGTAGGTAAGGGAAGTC	AH, My, Cr	reverse primer of D7b (Friedrich and Tautz 1997), Dell'Ampio et al. subm.
D7b.rev.MOD	forward	GATCCGTAACTTCG	AH, My	reverse primer of D7b (Friedrich and Tautz 1997), modified, Dell'Ampio et al. subm.
28v	forward	AAGGTAGCCAAATGCCTCATC	AH, My, Cr	Hillis & Dixon 1991
D8aN	forward	TCAGAACTGGCACGGACCGG	AH	Dell'Ampio, unpubl. (PHDthesis)
D9a.PAUR	forward	AATCAGCGGGGAAAG	Pau	Bartel, present study
28w	forward	CCT(G/T)TTGAGCTTGACTCTAATCTG	AH, My, Cr	Hillis & Dixon 1991
D10aPC	forward	GGGGAGTTTGACTGGGGCGG	AH, My, Cr	Dell'Ampio, present study
28jj.rev.MOD	forward	AGGTTAGTTTTACCCTAC	AH, My	reverse primer of 28jj (Hillis & Dixon 1991), modified, Dell'Ampio, present study
D12aN	forward	GAGCAAGAGGTGTCAGAAAAGTTAC	AH, My, Cr	Dell'Ampio, unpubl. PHDthesis)
28S rD1.2a	forward	CCCSSGTAATTTAAGCATATTAT	Pt	Whiting 2002
28S rD3.2a	forward	AGTACGTGAAACCGTTCASGGGT	Pt	Whiting 2002
28S rD3.2a.mod	forward	*	Pt	Whiting 2002, modified by Simon, unpubl.
AnsBfor	forward	TCAGAGTCGGGTTGCTTGAGG	Od	Kück, unpubl. (Masterthesis)
CB1.2a	forward	AAACTCCACCTAAGACTGAATACGA	Libellulidae	Schmidt, unpubl. (Masterthesis)
PB1.a	forward	TAAACTCCAYCTAAGACTGAC	Aeshnidae	Letsch, unpubl. (PHDthesis)
28S A	forward	GACCCGTCTTGAAGCACGT	Pt	Whiting 2002
28S A.mod	forward	*	Pt	Whiting 2002, modified by Simon, unpubl.
Ans2.1a	forward	TCGTCNGGAGCTGGGTATG	Od	Letsch, unpubl. (PHDthesis)
Ans3.1a	forward	DHAANGGGGTTCGTCAGGT	Od	Letsch, unpubl. (PHDthesis)
Ans4.1a	forward	CGGCTACCTTAAGAGAGTC	Od	Letsch, unpubl. (PHDthesis)
N4upu	forward	KTGCCAGGTRSGGAGTTTG	Od	Letsch, unpubl. (PHDthesis)
28S Rd4.5a	forward	AAGTTTCCCTCAGGATAGCTG	Pt	Whiting 2002
28ee	forward	ATCCGCTAAGGAGTGTGTAACAACTCACC	Od	Hillis & Dixon 1991
28II	forward	*	Pt	Hillis & Dixon 1991, modified by Simon, unpubl.
28w	forward	*	Pt	Hillis & Dixon 1991, modified by Simon, unpubl.
28y	forward	*	Pt	Simon, unpubl.
D1a.rev	revers	ATATGCTTAAATTAAGCGGG	AH, My, Cr	reverse primer of D1a (Friedrich and Tautz 1997), Dell'Ampio, present study
D1b2	revers	CGTACTATTGAACTCTCTCTT	AH, My, Cr	Dell'Ampio et al. 2002
D3a.rev	revers	TCCGTGTTTCAAGACGGGAC	AH, My, Cr	reverse primer of D3a (Nunn at al. 1996) , Dell'Ampio, unpubl. (PHDthesis)
D3b	revers	TCCGGAAGGAACCAGCTACTA	AH, My, Cr	Nunn et al. 1996
D3b.Ghex	revers	GAATCGCTAAGGACCTCC	G. hexasticha, Pau	Bartel, present study
706 or D5b2	revers	CGCCAGTTCTGCTTACC	AH, My, Cr	Friedrich and Tautz 1997
689 or D5b1	revers	ACACACTCCTTAGCGGA	AH, My, Cr	Friedrich and Tautz 1997
D7a1.rev	revers	AAACCCTTCTCCACATCGG	AH, My, Cr	reverse primer of D7a1.rev (Friedrich & Tautz 1997), Dell'Ampio et al. subm.
477 or D7b	revers	GACTTCCCTTACCTACAT	AH, My, Cr	Friedrich and Tautz 1997
D7bNLe	revers	GGACCCGACGGATTCTC	Cr, L. saccharina	Dell'Ampio, present study
D7b.PAUR	revers	ATCCTTTTCGCCGAAG	Pau	Bartel, present study
23 or 28f	revers	CAGAGCACTGGGCAGAAATCAC	AH, My, Cr	Van der Auwera et al. 1994, modified by Dell'Ampio, unpubl. (PHDthesis)
28w.rev	revers	CAGATTAGAGTCAAGCTCAACAGG	AH, My, Cr	reverse primer of 28w (Hillis & Dixon 1991), Dell'Ampio et al. subm
28jj	revers	AGTAGGGTAAAACTAACCT	AH, My, Cr, Od, Pt	Hillis & Dixon 1991
D10bN	revers	TTTGACAGATGTACCCCCCC	Cr, Neanuridae	Dell'Ampio, unpubl. (PHDthesis)
D10b.PAUR	revers	ACCATTTGACAGATGTACCGCC	Pau	Bartel, present study
D12b.PLANB	revers	GAGTACGACACCCC	AH, My, Cr	Dell'Ampio, present study
D12bN	revers	TATGGCAGCTGCTCTACC	AH, My, Cr	Dell'Ampio, unpubl. (PHDthesis)
Mallat.Rv1	revers	ACTTTCAATAGATCGCAG	AH, My, Cr	Mallat and Sullivan 1998 (cited as „new primer“)
D12b.MYR	revers	GTTGGTGGCTGCTCTAC	My	Dell'Ampio, present study
28hh	revers	*	Pt	Hillis & Dixon 1991, modified by Simon, unpubl.
28mm	revers	*	Pt	Hillis & Dixon 1991, modified by Simon, unpubl.
28S Rd6.2b	revers	AATAKKAACCRGATTCCCTTTCGCA	Pt	Whiting 2002
28S B	revers	TCGGAAGGAACCAGCTACA	Pt	Whiting 2002
28S B.mod	revers	*	Pt	Whiting 2002, modified by Simon, unpubl.
28S Rd4.2b	revers	CCTTGGTCCGTGTTTCAAGACGG	Pt	Whiting 2002
28z	revers	*	Pt	Simon, unpubl.
AnsBrev	revers	RGGYGGCCTTCACTTTCAT	Od	Kück, unpubl. (Masterthesis)
Cbrev	revers	AGGGCGACCTTCACTTTCATTGC	Libellulidae	Schmidt, unpubl. (Masterthesis)
PB2.b	revers	YACTTTCATYKTYGCCTATGK	Aeshnidae	Letsch, unpubl. (PHDthesis)
Ans2.2b	revers	GCTCATGCNAGAAAAGAAAACTCTA	Od	Letsch, unpubl. (PHDthesis)
Ans3.2b	revers	ATGCTTTGTTTTAATTAGACAGTCA	Od	Letsch, unpubl. (PHDthesis)
Ans4.2b	revers	AGGNAAGAGCCGACATCGAAGGATA	Od	Letsch, unpubl. (PHDthesis)
N4low	revers	TAGAGGCGTTCAGGCATAATC	Od	Letsch, unpubl. (doc thesis)
AH: Apterygote hexapods; My: Myriapods; Pau: Pauropodidae sp.; Cr: Crustaceans; Od: Odonates; Pt: Pterygote insects. Description and primer combinations are given in Additional file 9 and 10.
* secquences upon request from S. Simon, ITZ Hannover, Germany, Email: sabrina.simon@ecolevol.de
