# Supplementary material for: Can comprehensive background knowledge be incorporated into substitution models to improve phylogenetic analyses? A case study on major arthropod relationships
Source: BMC Evol Biol. 2009 May 27;9:119. doi: 10.1186/1471-2148-9-119 (PMC2695459; doi:10.1186/1471-2148-9-119)
Supplement: Additional file 12 — PCR temperature-profiles [file 1471-2148-9-119-S12.xls]

## Sheet: pcr_profiles
Additional file 12. PCR temperature-profiles.
Profile	Taxa	Temperature profile	Number of cycles	Gene	Thermocycler	Remarks / Primer specification
1	AH, My, Cr	94°C 3:00 min		18S, 28S	GeneAmp PCR System 2720, GeneAmp PCR System 2700, (Applied Biosystems) T3000 Thermocycler (Biometra)	Depending on fragments and taxa the 1st annealing temperature varied from 60°C-45°C or 55°C-40°C or 50°C-35°C. In each cycle the temperature was decreased by 1°C.
		94°C 0:35 min	15 cycles
		60°C 0:30 min, TD -1°C to 45°C
		72°C 1:30 min
		94°C 0:35 min	25 cycles
		50°C 0:30 min
		72°C 1:30 min
		72°C 10:00 min
		4°C
2	AH, My	95°C 15:00 min		18S	GeneAmp PCR System 2720, GeneAmp PCR System 2700, (Applied Biosystems) T3000 Thermocycler (Biometra)
		94°C 0:35 min	15 cycles
		60°C 1:30 min, TD -1°C to 45°C
		72°C 1:30 min
		94°C 0:35 min	25 cycles
		50°C 1:30 min
		72°C 1:30 min
		72°C 10:00 min
		4°C
3	AH, My	95°C 5:00 min		28S	PRIMUS 96 ADVANCED GRADIENT (peqLab)
		95°C 1:00 min	30 cycles
		45°C 1:00 min
		72° 1:00 min
		72°C 10:00 min
		4°C
4	AH, My	95°C 5:00 min		28S	PRIMUS 96 ADVANCED GRADIENT (peqLab)
		95°C 0:30 min	20 cycles
		45°C 0:30 min
		72°C 0:45 min
		95°C 1:00 min	10 cycles
		56°C 1:00 min
		72°C 1:00 min
		72°C 10:00 min
		4°C
5	AH, My	95°C 5:00 min		28S	PRIMUS 96 ADVANCED GRADIENT (peqLab)
		95°C 1:00 min	10 cycles
		56°C 1:00 min
		72°C 1:00 min
		95°C 0:30 min	15 cycles
		56°C 0:30 min
		72°C 0:45 min
		72°C 10:00 min
		4°C
6	Pau	94°C 4:00 min		28S	PRIMUS 96 ADVANCED GRADIENT (peqLab)	M13Rv/M13Fw PCR after picking clones
		94°C 1:00 min	30 cycles
		55°C 1:00 min
		72°C 3:15 min
		72°C 10:00 min
		4°C
7	Od	94°C 4:00 min		28S	GeneAmp PCR System 2700 (Applied Biosystems) T-Gradient (Biometra)	fragments A and C
		94°C 1:00 min	30 cycles
		55°C 1:00 min
		72°C 3:15 min
		72°C 10:00 min
		4°C
8	Od	94°C 3:00 min		28S	GeneAmp PCR System 2700 (Applied Biosystems) T-Gradient (Biometra)	fragments except A and C
		94°C 0:35 min	20 cycles
		70°C 0:30 min, TD -1°C to 50°C
		72°C 1:30 min
		94°C 0:35 min	25 cycles
		50°C 0:30 min
		72°C 1:30 min
		72°C 10:00 min
		4°C
9	Pt	95°C 2:30 min		28S	9700 (Applied Biosystems)	28S rD1.2a / 28S Rd4.2b
		94°C 0:30 min	10 cycles
		59°C 0:30 min
		72°C 2:00 min
		94°C 0:30 min	10 cycles
		55°C 0:30 min
		72°C 2:00 min
		94°C 0:30 min	35 cycles
		49°C 0:30 min
		72°C 2:00 min
		72°C 2:00 min
		4°C
10	Pt	95°C 2:30 min		28S	9700 (Applied Biosystems)	28S rD3.2a / 28S B, 28S A / 28S Rd6.2b
		94°C 0:30 min	10 cycles
		54°C 0:30 min
		72°C 2:00 min
		94°C 0:30 min	10 cycles
		52°C 0:30 min
		72°C 2:00 min
		94°C 0:30 min	35 cycles
		49°C 0:30 min
		72°C 2:00 min
		72°C 2:00 min
		4°C
11	Pt	95°C 5:00 min		28S	9600 (PerkinElmer)	28ee / 28hh
		94°C 0:30 min	10 cycles
		62°C 0:30 min
		72°C 3:00 min
		94°C 0:30 min	10 cycles
		58°C 0:30 min
		72°C 3:00 min
		94°C 0:30 min	35 cycles
		55°C 0:30 min
		72°C 3:00 min
		72°C 7:00 min
		4°C
12	Pt	95°C 5:00 min		28S	5700 (Applied Biosystems)	28ll / 28jj
		94°C 0:30 min	45 cycles
		45°C 0:30 min
		72°C 3:00 min
		72°C 2:00 min
		4°C
13	Pt	95°C 2:30 min		28S	9600 (PerkinElmer)	28ll / 28hh
		94°C 0:30 min	45 cycles
		55°C 0:30 min
		72°C 3:00 min
		72°C 2:00 min
		4°C
14	Pt	95°C 2:30 min		28S	5700 (Applied Biosystems)	28w / 28jj
		94°C 0:30 min	45 cycles
		45°C 0:30 min
		72°C 3:00 min
		72°C 2:00 min
		4°C
15	Pt	95°C 2:30 min		28S	9700 (Applied Biosystems)	28y / 28z
		94°C 0:30 min	10 cycles
		57°C 0:30 min
		72°C 1:30 min
		94°C 0:30 min	10 cycles
		54°C 0:30 min
		72°C 1:30 min
		94°C 0:30 min	35 cycles
		51°C 0:30 min
		72°C 1:30 min
		72°C 2:00 min
		4°C
AH: Apterygote hexapods; My: Myriapods; Pau: Pauropodidae sp.; Cr: Crustaceans; Od: Odonates; Pt: Pterygote insects.
°C: temperature in Celsius; X:00: time in minutes; TD: touch down
