# Supplementary material for: Can comprehensive background knowledge be incorporated into substitution models to improve phylogenetic analyses? A case study on major arthropod relationships
Source: BMC Evol Biol. 2009 May 27;9:119. doi: 10.1186/1471-2148-9-119 (PMC2695459; doi:10.1186/1471-2148-9-119)
Supplement: Additional file 13 — PCR chemicals [file 1471-2148-9-119-S13.xls]

## Sheet: pcr_chemicals
Additional file 13. PCR chemicals.
Taxa	Chemicals	[Concentration]	Volume	Gene	Specifications
AH, My	Reagents (SIGMA)			18S	Hotstart and evtl. different MgCl2-gradients if necessary 5% DMSO used as enhancer, PCR-profile 1
	10 x PCR buffer without MgCl2		5.0 µl
	MgCl2 (1.5 – 14 µl)	[25 mM]	7.0 µl
	dNTPs	[2 mM]	4.0 µl
	Primer forward	[10 pmol/µl]	0.8 µl
	Primer reverse	[10 pmol/µl]	0.8 µl
	Taq-Polymerase	[5 u/µl]	0.15 µl
	HPLC-H2O		31.3 µl
	DNA template		1.0 – 2.0 µl
	total volume		50 µl
Cr	Reagents (SIGMA)			18S, 28S	28S Cr: Different MgCl2-gardients, PCR-profile 1; 18S Cr: DMSO replaced by sterile water
	10 x PCR buffer without MgCl2		5.0 µl
	MgCl2	[25 mM]	5.0 µl
	dNTPs	[2 mM]	4.0 µl
	DMSO		2.5 µl
	Primer forward	[10 pmol/µl]	0.8 µl
	Primer reverse	[10 pmol/µl]	0.8 µl
	Taq-Polymerase	[5 u/µl]	0.15 µl
	HPLC-H2O		30.75 µl
	DNA template		1.0 – 2.0 µl
	total volume		50 µl
AH, My, Cr	Reagents (Qiagen)			18S, 28S	18S AH, My, Cr, 28S Cr: PCR-profile 2
	Multiplex Mastermix (incl. mixture of taq, dNTPs, MgCl2, reaction buffer		10.0 µl
	2 µl Q-solution		2.0 µl
	1.6 µl Primer forward	[10 pmol/µl]	1.6 µl
	1.6 µl Primer reverse	[10 pmol/µl]	1.6 µl
	HPLC-H2O		4.3 µl
	DNA template		0.5 – 1.0 µl
	total volume		20 µl
AH, My	MgCl2 Pääbo buffer		2.0 – 3.0 mM	28S	28S AH, My: PCR-profile 3, 4, 5
	each dNTP (A, C, G, T) (FERMENTAS)		0.25 mM
	Primer forward		0.8 µlM
	Primer reverse		0.8 µlM
	GoTaq Flexi		0.44 u
	sterile H2O to get final volume
	DNA template		2.0 µl
	total volume		25 µl
Od	Reagents (SIGMA)			28S	28S Od: fragments A and C: PCR-profile 6; remaining fragments: PCR-profile 7
	10 x PCR buffer without MgCl2		5.0 µl
	MgCl2	[25 mM]	5.0 µl
	dNTPs	[2 mM]	4.0 µl
	DMSO		2.5 µl
	Primer forward	[10 pmol/µl]	0.8 µl
	Primer reverse	[10 pmol/µl]	0.8 µl
	Taq-Polymerase	[5 u/µl]	0.15 µl
	sterile H2O to get final volume
	DNA template		1.0 µl
	total volume		50 µl
Pt	Reagents (BIOLINE)			28S	28S Pt: Primer combinations 28S rD1.2a/28S Rd4.2b: d PCR-profile 8; 28S rD3.2a/28S B; 28S A/28S Rd6.2b: PCR-profile 9; 28y/28z: PCR-profile 14. Amount of Taq increased to 0.3 µl, respectively amount of sterile H2O diminished for primer combination 28ll/28hh (PCR-profile 12) and 28w/28jj (PCR-profile 13)
	10 x PCR buffer without MgCl2		2.5 µl
	MgCl2	[25 mM]	1.25 µl
	dNTPs	[25 mM]	2.5 µl
	Primer forward	[10 pmol/µl]	1.25 µl
	Primer reverse	[10 pmol/µl]	1.25 µl
	Taq-Polymerase	[5 u/µl]	0.15 µl
	sterile H2O		14.85 µl
	DNA template		1.0 µl
	total volume		25 µl
Pt	Reagents (Roche)			28S	28SPt: Primer combinations 28ee/28hh: PCR-profile 10; 28ll/28jj: PCR-profile 11
	FastStart PCR Master 2x (incl. Taq, MgCl2, reaction buffer and dNTPs)		12.5 µl
	Primer forward	[10 pmol/µl]	1.25 µl
	Primer reverse	[10 pmol/µl]	1.25 µl
	sterile H2O		9.0 µl
	DNA template		1.0 µl
	total volume		25 µl
Pau	PCR reaction buffer MgCl2 Pääbo buffer		2.5 µl	28S	28S Pau: primer combination 28V/D10bPAUR
	dNTPs (FERMENTAS-life sciences)	[2,5 mM of each dNTP]	2.0 µl
	Primer forward	[10 pmol/µl]	2.0 µl
	Primer reverse	[10 pmol/µl]	2.0 µl
	GoTaq Flexi		0.088 µl
	sterile H2O		13.912 µl
	DNA template		2.0 µl
	total volume		24.5 µl
Pau: TOPO Cloning	salt solution	200 mM NaCl, 10mM MgCl2	0.5 µl	28S	28S Pau: PCR for cloning approach
	TOPO vector (PCR 2.1-TOPO)		0.5 µl
	PCR product		2.0 µl
	total volume		3.0 µl
Pau: Check of Cloning	PCR reaction buffer MgCl2 Pääbo buffer		2.5 µl	28S	28S Pau: PCR for cloning approach, primer combination M13Rv/M13Fw
	dNTPs (FERMENTAS-life sciences)	[2,5 mM of each dNTP]	2.5 µl
	Primer forward	[20 nM]	0.5 µl
	Primer reverse	[20 nM]	0.5 µl
	GoTaq Flexi		0.088 µl
	sterile H2O		18.912 µl
	picked colony
	total volume		25 µl
AH: Apterygote hexapods; My: Myriapods; Pau: Pauropodidae sp.; Cr: Crustaceans; Od: Odonates; Pt: Pterygote insects.
PCR, Polymerase chain reaction; HPLC, High Performance Liquid Chromatography; dNTPs, di-Nucleotidetriphosphate
