# Supplementary material for: Can comprehensive background knowledge be incorporated into substitution models to improve phylogenetic analyses? A case study on major arthropod relationships
Source: BMC Evol Biol. 2009 May 27;9:119. doi: 10.1186/1471-2148-9-119 (PMC2695459; doi:10.1186/1471-2148-9-119)
Supplement: Additional file 14 — Setting of exchangeability parameters used in pre-runs. Listed settings of exchangeability parameters used in pre-runs in PHASE-2.0. [file 1471-2148-9-119-S14.xls]

## Sheet: settings preruns
Additional file 14. Setting of exchangeability parameters used pre-runs.
Parameters	time-homogeneous preruns (500,000 and 3,000,000 generations)
Model	MIXED
Tree, proposal priority	1
Model, proposal priority	5
Topology changes, proposal priority	10
Branch lengths, proposal priority	40
Model 1, 3, proposal priority	7
Model 2, 4 proposal priority	8
Average rates, proposal priority	1
Frequencies, proposal priority	2
Rate ratios, proposal priority	1
Gamma parameter, proposal priority	1
random seed	new seed set for each run
