# Supplementary material for: Can comprehensive background knowledge be incorporated into substitution models to improve phylogenetic analyses? A case study on major arthropod relationships
Source: BMC Evol Biol. 2009 May 27;9:119. doi: 10.1186/1471-2148-9-119 (PMC2695459; doi:10.1186/1471-2148-9-119)
Supplement: Additional file 15 — Included chains to infer the time-heterogeneous consensus tree. Number of chains, generations per chain, harmonic means (lnL) and 2lnB10-values included to infer the time-heterogeneous consensus tree. [file 1471-2148-9-119-S15.xls]

## Sheet: chains heterogeneous
Additional file 15. Included chains to infer the time-heterogeneous consensus tree.
included time-heterogeneous chains	generations (burn-in excluded)	harmonic mean ln-Likelihood	2ln (B10)
1	5 million	78999.3698869758	-
2	5 million	78999.6927688722	0.64576379282516
3	5 million	78999.7099518418	0.6801297320053
4	5 million	79000.0584686094	1.37716326719965
5	5 million	79001.9543472591	5.16892056661891
6	5 million	79002.5669121369	6.39405032221111
7	8 million	79002.8227346211	6.90569529062486
8	8 million	79003.4486271688	8.1574803859985
9	5 million	79003.5539878285	8.36820170542342
10	5 million	79004.027674782	9.31557561241789
