# Supplementary material for: Can comprehensive background knowledge be incorporated into substitution models to improve phylogenetic analyses? A case study on major arthropod relationships
Source: BMC Evol Biol. 2009 May 27;9:119. doi: 10.1186/1471-2148-9-119 (PMC2695459; doi:10.1186/1471-2148-9-119)
Supplement: Additional file 16 — Included chains to infer the time-homogeneous consensus tree. Number of chains, generations per chain, harmonic means (lnL) and 2lnB10-values included to infer the time-homogeneous consensus tree. [file 1471-2148-9-119-S16.xls]

## Sheet: chains homogeneous
Additional file 16. Included chains to infer the time-homogeneous consensus tree.
Included time homogeneous chains	generations (burn-in excluded)	harmonic mean ln-Likelihood	2ln (B10)
1	8 million	79680.9820195926	-
2	5 million	79683.9097337753	5.8554283654
3	5 million	79685.0871292164	8.2102192476
