# Supplementary material for: Can comprehensive background knowledge be incorporated into substitution models to improve phylogenetic analyses? A case study on major arthropod relationships
Source: BMC Evol Biol. 2009 May 27;9:119. doi: 10.1186/1471-2148-9-119 (PMC2695459; doi:10.1186/1471-2148-9-119)
Supplement: Additional file 17 — Localities of sampled taxa [file 1471-2148-9-119-S17.xls]

## Sheet: localities
Additional file 17. Localities of sampled taxa.
Order	Taxon	Locality	Collection date	Collector	Remarks
Pycnogonida	Colossendeis sp.	ANDEEP I Expedition, Ant XIX-3, Antarctica	29.01.2002	M. Raupach
Pycnogonida	Nymphon stroemii	Hinlopen Svalbard, Arctica	23.09.2003	d´Dudekem d´Acor
Notostraca	Triops cancriformis	Marchauen, Austria	2005	E. Eder
Diplostraca	Daphnia cf. magna	Bonn, Nord-Rhein-Westfalia, Germany	05.10.2005	B. v. Reumont
	Bosmina sp.	Tegler See, Berlin, Germany	2005	A. Braband
Ostracoda	Heterocypris incongruens	Hirschweiher, Röttgen, Nord-Rhein-Westfalia, Germany	2005	B. v. Reumont
	Pontocypris mytiloides	Wilhelmshaven, Niedersachsen, Germany	2007	B. v. Reumont
Cirripedia	Semibalanus balanoides	Horumersiel, Niedersachsen, Germany	2007	B. v. Reumont
	Pollicipes pollicipes	Ferrol supermercado, Galicia, Spain	2006	B. v. Reumont
Branchiura	Argulus cf. foliaceus	Sweden	2007	D. Waloßek
Mystacocarida	Derocheilocaris typicus	Playa dos ninos, Ferrol, Galicia, Spain	2006	B. v. Reumont
Copepoda	Tigriopus cf. fulvus	Galicia, Spain	2006	B. v. Reumont
	Canuella perplexa	Hooksiel, Niedersachsen, Germany	09.05.2006	B. v. Reumont
Remipedia	Speleonectes tulumensis	Cenote Eden, Puerto Aventuras, Quintana Roo, Mexico	2006	S. Koenemann
Leptostraca	Nebalia sp.	Ferrol, Galicia, Spain	2006	B. v. Reumont
Pentastomida	Railltietiella sp.	Asia, host: Hemidactylus cf. frenatus	2007	B. v. Reumont
Chilopoda	Craterostigmus tasmanianus	Tasmania, Australia
	Lithobius forficatus	Breitenfurt near Vienna, backyard, Niederösterreich, Austria	28.07.2004	N. Szucsich
Diplopoda	Polyxenus lagurus	Bonn-Plittersdorf, graveyard, Nord-Rhein-Westfalia, Germany	31.05.2005	B. Huber
	Monographis sp.	Shanghai, China	2005	Y. Yang
	Polydesmus complanatus	Breitenfurt near Vienna, Niederösterreich, Austria	November 2006	N. Szucsich
	Cylindroiulus caeruleocinctus	Breitenfurt near Vienna, urban area, Niederösterreich, Austria	23.10.2004	N. Szucsich
Pauropoda	Pauropodidae sp.	Panzergraben, Neusiedl am See, Burgenland, Austria	26.04.2006	D. Bartel, N. Szucsich
Protura	Acerentomon franzi	Lavanttal, Kärnten, Austria	09.10.2005	M. Walzl
	Baculentulus densus	Shinkoji, Sanada, Udea Nagano, Japan	05.05.2006	R. Machida, M. Fikui
	Eosentomon sp.	Lavanttal, Kärnten, Austria	09.10.2005	M. Walzl
	Eosentomon sakura	Zhanjiang Guangdong, China	2002	Y. Luan, Y. Yang
	Sinentomon erythranum	Suzhou Jiangsu and Hangzhou Zhejiang, China	2002 - 2006	Y. Luan, Y. Yang
Diplura	Campodea augens	Breitenfurt near Vienna, forest, Niederösterreich, Austria	01.08.2004	N. Szucsich
	Lepidocampa weberi	Shinoda, Shizuoka, Japan	20.03.2006	K. Sekiya, R. Machida
	Catajapyx aquilonaris	Leopoldsberg XIX. Bezirk, Vienna, Austria	11.11.2004	M. Hable
	Parajapyx emeryanus	Shanghai, China	2005	Y. Luan, Y. Yang
	Octostigma sinensis	Zhanjiang Guangdong, China	2002	Y. Yang
Collembola	Tetrodontophora bielanensis	Görlitz, Sachsen, Germany	2006	W. Dunger
	Gomphiocephalus hodgsoni	Victoria Land, Antarcica		F. Frati
	Billobella aurantiaca	Feniglia, Grosseto, Toscana, Italy	2000	E. Dell'Ampio
	Anurida maritima	Livorno, Toscana, Italy		R. Dallai	28S
	Anurida maritima	Texel, ferryport, Noord-Nederland, Netherlands	30.08.2006	K. Meusemann	18S
	Podura aquatica	XXII. Bezirk, Vienna, Austria	27.08.2004	M. Sztatecsny, N. Szucsich	28S
	Podura aquatica	T Hoorntje South Texel, Noord-Nederland, Netherlands	30.08.2006	M. Berg	18S
	Cryptopygus antarcticus	Killingbeck Island, Antarcica		A. Carapelli	28S
	Cryptopygus antarcticus	King Georg Islands, Antarcica	2005	M. Raupach	18S
	Isotoma viridis	Rheinbach, Nord-Rhein-Westfalia, Germany	13./14.02.2006	H. Kliebhan
	Orchesella villosa	Montalbuccio, Toscana, Italy	15.09.2004	E. Dell'Ampio
	Pogonognathellus flavescens	Breitenfurt near Vienna, Niederösterreich, Austria	01.08.2004	N. Szucsich
	Megalothorax minimus	Vienna, Austria	27.04.2004, 18.05.2005	N. Szucsich
	Sminthurus viridis	Breitenfurt near Vienna, Niederösterreich, Austria	05.08.2004	N. Szucsich
	Allacma fusca	Feniglia, Toscana, Italy	Autumn 2005	P. P. Fanciulli
	Dicyrtomina saundersi	Siena, Toscana, Italy		P. P. Fanciulli
Archaeognatha	Machilis hrabei	Leopoldsberg XIX. Bezirk, Vienna, Austria	02.09.2005	N. Szucsich
	Lepismachilis y-signata	XIII. Bezirk, Vienna, Austria	14.08.2004	N. Szucsich
	Pedetontus okajimae	Shimoda, Shizuoka, Japan	20.03.2006	R. Machida
Zygentoma	Lepisma saccharina	VIII. Bezirk, Vienna, Austria	24.10.2004	W. Moser	28S
	Lepisma saccharina	Burscheid, Nord-Rhein-Westfalia, Germany	01.11.2005	J. Dambach	18S
	Ctenolepisma longicaudata	Espririto Santo, Brazil
Odonata	Brachytron pratense	France
	Aeshna juncea	France
	Oxygastra curtisi	France
	Cordulia aenea	Japan
	Somatochlora flavomaculata	France
	Epiophlebia superstes	Japan
	Progomphus obscurus	USA
	Sympetrum danae	France
	Lestes viridis	Germany
Ephemeroptera	Epeorus sylvicola	Natural History Museum Prague, Czechia	June 2005
	Siphlonura aestivalis	Natural History Museum Prague, Czechia	August 2005
Phasmatodea	Carausius morosus	breed, India	2004	A. Melber
	Bacillus rossius	Tunisia	April 2006	S. Sagasser
Mantophasmatodea	Mantophasma zephyra	breed, South Africa	2005	R. Predel
	Tyrannophasma gladiator	breed, South Africa	2006	R. Predel
Mantodea	Hierodula membranacea	breed, Germany	2006
Blattaria	Ectobius lapponicus	Hannover Niedersachsen Germany	June 2006	A. Melber
Dermaptera	Forficula auricularia	Hannover, Niedersachsen, Germany	July 2006	A. Melber
Plecoptera	Isoperla sp.	Natural History Museum Prague, Czechia	July 2005
	Nemoura flexuosa	Natural History Museum Prague, Czechia	August 2005
Hemiptera	Pyrrhocoris apterus	Hannover, Niedersachsen, Germany	June 2006	A. Melber
	Rhaphigaster nebulosa	Hannover, Niedersachsen, Germany	November 2006	A. Melber
	Harocera thoracica	Hannover, Niedersachsen, Germany	April 2006	A. Melber
Hemiptera	Cercopis vulnerata	Hannover Niedersachsen Germany	June 2006	A. Melber
Orthoptera	Anacridium aegypticum	Tunisia	April 2006	S. Sagasser
	Leptophyes punctatissima	Hannover, Niedersachsen, Germany	June 2006	A. Melber
	Pholidoptera griseoaptera	Hannover, Niedersachsen, Germany	July 2006	A. Melber
Hymenoptera	Nomada sp.	Hannover, Niedersachsen, Germany	April 2006	S. Simon
	Scolia sp	Tunisia	April 2006	S. Sagasser
	Tenthredinidae sp.	Hannover, Niedersachsen, Germany	June 2006	A. Melber
Coleoptera	Silpha obscura	Hannover Niedersachsen Germany	June 2006	A. Melber
Siphonaptera	Ctenocephalides felis	breed, Germany	2006	C. Epe
Mecoptera	Boreus hyemalis	Soltau, Niedersachsen, Germany	November 2005	A. Melber
Lepidoptera	Pieris napi	Hannover, Niedersachsen, Germany	July 2006	A. Melber
Trichoptera	Triaenodes sp.	Hannover, Niedersachsen, Germany	September 2006	S. Simon
